# Supplementary material for: Effects of a High-Fat Diet on Insulin-Related miRNAs in Plasma and Brain Tissue in APPSwe/PS1dE9 and Wild-Type C57BL/6J Mice
Source: Nutrients. 2024 Mar 26;16(7):955. doi: 10.3390/nu16070955 (PMC11013640; doi:10.3390/nu16070955)
Supplement: Supplementary file 1 [file nutrients-16-00955-s001.zip]

Archive with 2 entries (2 files):
- supp_Table1.xlsx
- Supplementary_Material_HFD.pdf
