# Supplementary material for: Effects of a High-Fat Diet on Insulin-Related miRNAs in Plasma and Brain Tissue in APPSwe/PS1dE9 and Wild-Type C57BL/6J Mice
Source: Nutrients. 2024 Mar 26;16(7):955. doi: 10.3390/nu16070955 (PMC11013640; doi:10.3390/nu16070955)
Supplement: Supplementary file 1 [file nutrients-16-00955-s001.zip › supp_Table1.xlsx]

## Sheet: Sheet1
Supplementary Table S1 | Statistical results of miRNAs expression comparison between different genotypes and diets for serum, cortex and hippocampus. Normality of the data distribution was assessed using Shapiro–Wilk test. Statistical analysis was performed through Student’s t test or Mann-Whitney test and Benjamini-Hochberg correction (FDR, Padj<.05).
	Serum									Cortex									Hippocampus
	WTCT vs APPCT			WTCT vs WTHF			APPCT vs APPHF			WTCT vs APPCT			WTCT vs WTHF			APPCT vs APPHF			WTCT vs APPCT			WTCT vs WTHF			APPCT vs APPHF
	Fold-change	p-value	p Adj	Fold-change	p-value	p Adj	Fold-change	p-value	p Adj	Fold-change	p-value	p Adj	Fold-change	p-value	p Adj	Fold-change	p-value	p Adj	Fold-change	p-value	p Adj	Fold-change	p-value	p Adj	Fold-change	p-value	p Adj
miR-9-5p	0.39261	0.61	0.9054	1.06654	0.4704	0.6843	25.7809	0.4546	0.8137	1.07006	0.4421	0.646	0.953859	0.7862	0.8085	0.77001	0.3446	0.5875	5.17305	0.0073	0.0211	2.39752	0.1373	0.1983	0.51771	0.395	0.6322
miR-16-5p	1.18802	0.5551	0.9054	1.06044	0.6483	0.8065	2.13825	0.8004	0.8137	0.537421	0.0818	0.2863	0.730028	0.3851	0.6048	0.00140296	0.3777	0.5875	3.88795	0.0237	0.044	3.61462	0.0394	0.1003	0.779589	0.9041	0.9041
miR-19a-3p	2.96473	0.0236	0.1581	3.48399	0.0029	0.0117	2.15193	0.668	0.8137	2.35138	0.0026	0.0364	1.56641	0.4767	0.6673	0.694246	0.0122	0.1459	4.57942	0.0194	0.0421	7.66242	0.002	0.0253	0.770415	0.535	0.6322
miR-20b-5p	1.4337	0.7011	0.9054	2.9689	0.0044	0.0117	1.86327	0.7574	0.8137	n.e.	n.e.	n.e.	n.e.	n.e.	n.e.	n.e.	n.e.	n.e.	n.e.	n.e.	n.e.	n.e.	n.e.	n.e.	n.e.	n.e.	n.e.
miR-22-3p	5.46285	0.1024	0.3276	4.85962	<0.001	0.0007	3.2315	0.0563	0.2101	1.06267	0.4437	0.646	0.749619	0.1614	0.5176	2.78354	0.997	0.997	4.57749	0.0018	0.0077	2.27148	0.0463	0.1003	0.622942	0.2555	0.5763
miR-29c-3p	4.83015	0.0296	0.1581	5.75168	<0.001	0.0007	1.47863	0.0633	0.2101	0.882112	0.4842	0.646	0.800752	0.1351	0.5176	1.03522	0.6255	0.7961	5.52974	0.0017	0.0077	3.79229	0.0039	0.0253	0.583644	0.2525	0.5763
miR-30e-5p	2.48201	0.8018	0.9054	3.61747	0.004	0.0117	2.54153	0.7763	0.8137	0.390384	0.0162	0.1134	0.748369	0.2966	0.5933	0.643357	0.2249	0.4498	1.98517	0.2076	0.2453	1.83279	0.1053	0.1711	0.445999	0.0639	0.4155
miR-34a-5p	0.671658	0.0441	0.1765	5.39732	<0.001	0.0007	7.53373	0.0026	0.021	0.774372	0.5076	0.646	0.811755	0.3888	0.6048	0.984881	0.4791	0.6708	2.16076	0.0602	0.0782	0.968133	0.6903	0.6902	0.502022	0.1148	0.4974
miR-98-5p	n.e.	n.e.	n.e.	n.e.	n.e.	n.e.	n.e.	n.e.	n.e.	3.70326	0.1877	0.3754	2.16487	0.2226	0.5194	1.02017	0.7452	0.8694	0.374555	0.4057	0.4395	1.82534	0.091	0.169	5.66225	0.01	0.1297
miR-125b-5p	0.786637	0.3322	0.7382	0.688842	0.7516	0.8065	0.385207	0.4309	0.8137	0.792961	0.1139	0.319	0.817234	0.1849	0.5176	1.88053	0.9481	0.997	2.87044	0.046	0.0748	3.47801	0.0103	0.0335	1.17723	0.6644	0.7198
miR-130b-3p	1.16493	0.764	0.9054	2.00341	0.0134	0.0307	1.36479	0.8137	0.8137	344.326	0.079	0.2863	0.0212333	0.1284	0.5176	0.490252	0.0411	0.1459	n.e.	n.e.	n.e.	n.e.	n.e.	n.e.	n.e.	n.e.	n.e.
miR-146a-5p	1.12126	0.8488	0.9054	2.77495	0.0154	0.0309	2.99989	0.0025	0.021	1.23442	0.1586	0.3702	1.06317	0.8085	0.8085	0.760777	0.0417	0.1459	2.31484	0.0588	0.0782	1.37894	0.285	0.3368	0.605515	0.4494	0.6322
miR-155-5p	0.219004	0.0198	0.1581	0.280255	0.1257	0.201	4.40181	0.461	0.8137	n.e.	n.e.	n.e.	n.e.	n.e.	n.e.	n.e.	n.e.	n.e.	n.e.	n.e.	n.e.	n.e.	n.e.	n.e.	n.e.	n.e.	n.e.
miR-181c-5p	0.474704	0.1599	0.4263	1.13145	0.7903	0.8065	4.34345	0.6911	0.8137	0.983332	0.6726	0.6726	0.815339	0.175	0.5176	1.06291	0.0942	0.2197	3.70593	0.0081	0.0211	2.20538	0.2004	0.2605	0.6814	0.5202	0.6322
miR-206-3p	0.885914	0.8129	0.9054	1.31165	0.7111	0.8065	6.81962	0.3464	0.8137	n.e.	n.e.	n.e.	n.e.	n.e.	n.e.	n.e.	n.e.	n.e.	n.e.	n.e.	n.e.	n.e.	n.e.	n.e.	n.e.	n.e.	n.e.
miR-320a-3p	0.1404	0.3691	0.7382	0.207157	0.8065	0.8065	2.78656	0.0656	0.2101	0.820186	0.5958	0.6726	0.938433	0.6576	0.8085	0.968301	0.0318	0.1459	0.667238	0.6501	0.6502	0.519441	0.5931	0.6426	0.779294	0.3649	0.6322
miR-338-3p	1.51549	0.9663	0.9663	2.07653	0.115	0.201	9.67947	0.6737	0.8137	1.12206	0.6707	0.6726	0.977153	0.7351	0.8085	0.301647	0.0646	0.1809	7.74196	0.0007	0.0077	5.16269	0.0092	0.0335	0.608233	0.266	0.5763
Abbreviations: n.e., not expressed.
